# Supplementary material for: Humanised Mice and Immunodeficient Mice (NSG) Are Equally Sensitive for Prediction of Stem Cell Malignancy in the Teratoma Assay
Source: Int J Mol Sci. 2022 Apr 23;23(9):4680. doi: 10.3390/ijms23094680 (PMC9105268; doi:10.3390/ijms23094680)
Supplement: Supplementary file 1 [file ijms-23-04680-s001.zip]

Archive with 6 entries (6 files):
- Figure S1.jpg
- Figure S2.jpg
- Figure S3.jpg
- Figure S4.jpg
- Figure S5v2.jpg
- manuscript.v6.supplementary.final version.pdf
